# Supplementary material for: Antiglioma Natural Products from the Marine-Associated Fungus Penicillium sp. ZZ1750
Source: Molecules. 2022 Oct 20;27(20):7099. doi: 10.3390/molecules27207099 (PMC9611354; doi:10.3390/molecules27207099)
Supplement: Supplementary file 1 [file molecules-27-07099-s001.zip]

Archive with 1 entries (1 files):
- molecules-1962244-supplementary.pdf
